# Supplementary material for: Preparation and Evaluation of PVDF-HFP-Based Gel Electrolyte for Ge-Sensitized Thermal Cell
Source: Polymers (Basel). 2024 Jun 18;16(12):1732. doi: 10.3390/polym16121732 (PMC11207463; doi:10.3390/polym16121732)
Supplement: Supplementary file 1 [file polymers-16-01732-s001.zip]

Archive with 1 entries (1 files):
- polymers-3025659-supplementary.pdf
